# Supplementary material for: Specific TP53 mutations impair the recruitment of 53BP1 to DNA double-strand breaks underlying the mechanism of radioresistance
Source: Eur Biophys J. 2025 Jul 14;54(8):601–12. doi: 10.1007/s00249-025-01774-8 (PMC12678470; doi:10.1007/s00249-025-01774-8)
Supplement: Supplementary file 3 — Supplementary Table 1 Summary of average values and statistical analysis corresponding to Figures 2 and 3 (XLSX 36 KB) [file 249_2025_1774_MOESM3_ESM.xlsx]

## Sheet: averages
	gH2AX									53BP1									RIF1									BRCA1
	control	av1	av2	av3		SD				control	av1	av2	av3	av	SD				control	av1	av2	av3		SD				control	av1	av2	av3		SD
	wt	1.68	1.79167	1.52	1.66389	0.136548				wt	4.11475	1.63115	3.40164	3.04918	1.27877				wt	1.65909	1.14286	0.946429	1.24946	0.368096				wt	2.94118	1.72917	1.35294	2.00776	0.82996
	R248W	1.89333	2.16883	2.41892	2.16036	0.262895				R248W	5.23438	4.71875	5.30189	5.085	0.318976				R248W	0.408163	0.44	1.18367	0.677279	0.438839				R248W	6.80851	5.18367	6.45833	6.15017	0.855129
	R273C	2.08772	2.98413	2.25424	2.44203	0.476797				R273C	8.45161	4.12903	7.3871	6.65591	2.25214				R273C	1.18182	1.06522	1.51163	1.25289	0.231536				R273C	3.31579	3.91379	3.92593	3.7185	0.348813
	G245S	7.43333	2.86441	5.7	5.33258	2.30652				G245S	4.57895	3.83636	3.26087	3.89206	0.660802				G245S	4.2952	1.51577	1.50128	2.43742	1.60891				G245S	2.6	2.83333	3.68519	3.03951	0.571216
	30 min									30 min									30 min									30 min
	wt	20.4865	20.0721	22.2832	20.9472	1.17536				wt	18.789	18.4954	20.2706	19.185	0.95157				wt	16.948	15.2965	19.1329	17.1258	1.92439				wt	3.18072	1.9	3.35714	2.81262	0.795261
	R248W	18.9389	19.2481	22.2667	20.1512	1.83852				R248W	13.8832	14.0812	14.8985	14.2876	0.538175				R248W	6.2449	5.19898	8.96581	6.80323	1.94449				R248W	13.7209	13.825	16.5714	14.7058	1.61653
	R273C	20.4062	25.2188	25.0538	23.5596	2.73214				R273C	8.10067	6.41946	9.36913	7.96309	1.47964				R273C	12.9394	9.54545	12.303	11.596	1.80407				R273C	6.25424	7.22807	7.23214	6.90482	0.563422
	G245S	21.087	19.1014	18.0647	19.4177	1.53573				G245S	11.4248	12.9071	12.7478	12.3599	0.81373				G245S	14.956	10.7547	9.27673	11.6625	2.94643				G245S	9.5	9.97297	9.55405	9.67568	0.258882
	2h									2h									2h									2h
	wt	9.54331	11.8268	12.0233	11.1311	1.37858				wt	13.6564	14.0273	13.0153	13.5663	0.512011				wt	20.3353	21.0599	21.7169	21.0374	0.691044				wt	2.64706	2.86047	2.68182	2.72978	0.114503
	R248W	25.3404	25.4429	27.913	26.2321	1.45663				R248W	10.2319	9.70048	12.8502	10.9275	1.68618				R248W	7.62011	8.94413	10.3466	8.97028	1.36343				R248W	13.8261	13.6818	15.9474	14.4851	1.26842
	R273C	19.4859	18.0647	19.6555	19.0687	0.873578				R273C	8.36287	7.83404	8.97872	8.39188	0.572892				R273C	10.4226	12.5238	11.5294	11.4919	1.0511				R273C	4.9375	5.47826	3.55319	4.65632	0.99286
	G245S	21.8596	23.4	24.2	23.1532	1.18953				G245S	10.9534	9.94068	10.4981	10.4641	0.507214				G245S	19.9635	21.4326	18.2464	19.8808	1.59473				G245S	6.04082	5.64706	5.76471	5.81753	0.202123
	8h									8h									8h									8h
	wt	7.23596	6.27273	8.82955	7.44608	1.2913				wt	9.49744	8.5051	8.83249	8.94501	0.505645				wt	15.878	14.5319	14.1333	14.8478	0.914237				wt	2.1087	2.80851	3.48936	2.80219	0.690355
	R248W	24.3782	22.3051	21.9333	22.8722	1.31738				R248W	11.5123	10.5721	11.0547	11.0464	0.470143				R248W	6.48837	6.13636	8.51163	7.04545	1.28188				R248W	12.475	14.2424	14.6757	13.7977	1.1658
	R273C	17.1349	14.96	17.208	16.4343	1.27731				R273C	7.72487	8.95789	6.49206	7.72494	1.23292				R273C	8.31724	9.55862	9.43151	9.10246	0.68298				R273C	5.42857	6.05556	5.45455	5.64622	0.354729
	G245S	27.5616	25.1429	26.9589	26.5545	1.25909				G245S	7.90306	8.13333	7.43005	7.82215	0.358555				G245S	11.7702	7.93789	11.0864	10.2648	2.04399				G245S	7.98148	8.53571	7.44643	7.98787	0.544671
	24h									24h									24h									24h
	wt	5.42857	6.81707	6.20253	6.14939	0.695774				wt	8.35714	7.66327	9.29293	8.43778	0.817819				wt	2.90291	3.34951	3.56863	3.27368	0.339274				wt	3.36735	5.03774	4.4	4.26836	0.842939
	R248W	8.50735	5.92903	5.58974	6.67538	1.59558				R248W	2.04065	3.16935	6.09211	3.76737	2.09088				R248W	2.48276	2.10345	2.40476	2.33032	0.200312				R248W	13.2603	12.1216	10.5915	11.9911	1.33914
	R273C	18.1511	15.9496	18.2086	17.4365	1.28794				R273C	4.04237	7.26271	3.63025	4.97845	1.98894				R273C	1.9	1.17241	0.786885	1.28643	0.565249				R273C	20.25	18.4127	21.0952	19.9193	1.3715
	G245S	18.378	20.7792	21.25	20.1358	1.54031				G245S	3.20388	3.82524	7.99048	5.00653	2.60278				G245S	5.72093	7.37209	4.11111	5.73471	1.63053				G245S	9.525	11.9487	10.3095	10.5944	1.23672
																				#DIV/0!
																			#DIV/0!
																			#DIV/0!

## Sheet: Statistics
		gH2AX									53BP1									RIF1									BRCA1
			2*(SD1+SD2)	Δaverage	significance (Δaverage > 2*(SD1+SD2))	Adjusted p value (ANOVA one-way with Tukey's correction)	summary					2*(SD1+SD2)	Δaverage	significance (Δaverage > 2*(SD1+SD2))	Adjusted p value (ANOVA one-way with Tukey's correction)	summary					2*(SD1+SD2)	Δaverage	significance (Δaverage > 2*(SD1+SD2))	Adjusted p value (ANOVA one-way with Tukey's correction)	summary					2*(SD1+SD2)	Δaverage	significance (Δaverage > 2*(SD1+SD2))	Adjusted p value (ANOVA one-way with Tukey's correction)	summary
	30 min	WT vs R248W	6.02778	0.796009	no	0.9543	ns			30 min	WT vs R248W	2.97949	4.89737	yes	0.0015	**			30 min	WT vs R248W	7.73777	10.3226	yes	0.0019	**			30 min	WT vs R248W	39.8571	11.925	yes	<0.0001	****
		WT vs R273C	7.81501	2.61237	no	0.3942	ns				WT vs R273C	4.86242	11.2219	yes	<0.0001	****				WT vs R273C	7.45692	5.52985	no	0.0599	ns				WT vs R273C	21.1786	5.32807	yes	0.0034	**
		WT vs G245S	5.42218	1.52953	no	0.7639	ns				WT vs G245S	3.5306	6.82513	yes	0.0002	***				WT vs G245S	9.74165	5.46334	no	0.0632	ns				WT vs G245S	25.8224	8.07297	yes	<0.0001	****
		R248W vs R273C	9.14133	3.40838	no	0.2066	ns				R248W vs R273C	4.03562	6.32456	yes	0.0003	***				R248W vs R273C	7.49713	4.79273	no	0.1069	ns				R248W vs R273C	47.6071	6.59693	yes	<0.0001	****
		R248W vs G245S	6.7485	0.733521	no	0.9635	ns				R248W vs G245S	2.70381	1.92777	no	0.166	ns				R248W vs G245S	9.78186	4.85924	no	0.1014	ns				R248W vs G245S	52.251	3.85203	yes	0.0009	***
		R273C vs G245S	8.53573	4.1419	no	0.108	ns				R273C vs G245S	4.58674	0.0656775	no	0.003	**				R273C vs G245S	9.50101	0.0665142	no	>0.9999	ns				R273C vs G245S	33.5724	2.7449	yes	0.0302	*
	2h	WT vs R248W	5.67043	15.101	yes	<0.0001	****			2h	WT vs R248W	4.39638	2.63879	no	0.0398	*			2h	WT vs R248W	4.10894	12.0671	yes	<0.0001	****			2h	WT vs R248W	37.2584	10.8214	yes	<0.0001	****
		WT vs R273C	4.50432	7.1634	yes	0.0002	***				WT vs R273C	2.16981	5.17445	yes	0.0008	***				WT vs R273C	3.48428	2.52167	no	<0.0001	****				WT vs R273C	12.47	8.20356	yes	0.0766	ns
		WT vs G245S	5.13623	12.0221	yes	<0.0001	****				WT vs G245S	2.03845	3.10227	yes	0.0177	*				WT vs G245S	4.57155	1.15652	no	0.6671	ns				WT vs G245S	16.893	2.78659	yes	0.0072	**
		R248W vs R273C	4.66042	7.1634	yes	0.0005	***				R248W vs R273C	4.51814	6.32456	yes	0.0479	*				R248W vs R273C	4.82905	2.52167	no	0.1298	ns				R248W vs R273C	39.0011	8.20356	yes	<0.0001	****
		R248W vs G245S	5.29233	3.07889	no	0.0639	ns				R248W vs G245S	4.38678	0.463476	no	0.932	ns				R248W vs G245S	5.91632	10.9106	yes	<0.0001	****				R248W vs G245S	43.4241	8.03476	yes	<0.0001	****
		R273C vs G245S	4.12622	4.08451	no	0.0163	*				R273C vs G245S	2.16021	2.07218	no	0.1102	ns				R273C vs G245S	5.29166	8.38889	yes	0.0001	***				R273C vs G245S	18.6358	0.168798	no	0.3619	ns
																								0.0004	***
	8h	WT vs R248W	5.21735	15.4261	yes	<0.0001	****			8h	WT vs R248W	1.95158	2.10139	yes	0.0316	*			8h	WT vs R248W	4.39224	7.80231	yes	0.0033	**			8h	WT vs R248W	36.3301	11.4339	yes	<0.0001	****
		WT vs R273C	5.13721	8.98823	yes	0.0001	***				WT vs R273C	3.47712	1.22007	no	0.2474	ns				WT vs R273C	3.19443	5.74531	yes	0.0127	*				WT vs R273C	17.8878	3.24704	yes	0.0073	**
		WT vs G245S	5.10077	19.1084	yes	<0.0001	****				WT vs G245S	1.7284	1.12286	no	0.3051	ns				WT vs G245S	5.91645	4.58293	no	0.3046	ns				WT vs G245S	21.8716	5.7272	yes	0.0001	***
		R248W vs R273C	5.18938	6.43788	yes	0.0013	**				R248W vs R273C	3.40612	3.32145	no	0.0023	**				R248W vs R273C	3.92973	2.057	no	0.0709	ns				R248W vs R273C	40.2604	8.18687	yes	<0.0001	****
		R248W vs G245S	5.15294	3.68228	no	0.0327	*				R248W vs G245S	1.6574	3.22424	yes	0.0028	**				R248W vs G245S	6.65174	3.21938	no	0.7177	ns				R248W vs G245S	44.2442	5.70671	yes	<0.0001	****
		R273C vs G245S	2.51818	26.5545	yes	<0.0001	****				R273C vs G245S	3.18294	0.0972068	no	0.9983	ns				R273C vs G245S	4.08797	10.2648	yes						R273C vs G245S	14.8929	8.53571	yes	0.0213	*
	24h	WT vs R248W	1.39155	6.14939	yes	0.9603	ns			24h	WT vs R248W	5.8174	4.67041	no	0.0787	ns			24h	WT vs R248W	0.678547	3.27368	yes	0.5847	ns			24h	WT vs R248W	8.8	5.03774	yes	0.0002	***
		WT vs R273C	3.19116	6.67538	yes	<0.0001	****				WT vs R273C	5.61351	3.45933	no	0.2216	ns				WT vs R273C	0.400624	2.33032	yes	0.0947	ns				WT vs R273C	21.1831	12.1216	yes	<0.0001	****
		WT vs G245S	2.57587	17.4365	yes	<0.0001	****				WT vs G245S	6.84119	3.43125	no	0.2267	ns				WT vs G245S	1.1305	1.28643	no	0.0376	*				WT vs G245S	42.1905	18.4127	yes	0.001	***
		R248W vs R273C	3.19116	10.7611	yes	<0.0001	****				R248W vs R273C	8.15964	1.21108	no	0.8755	ns				R248W vs R273C	0.400624	1.04389	yes	0.5091	ns				R248W vs R273C	21.1831	6.29108	yes	0.0002	***
		R248W vs G245S	6.27179	13.4604	yes	<0.0001	****				R248W vs G245S	9.38732	1.23916	no	0.8682	ns				R248W vs G245S	3.66169	3.40439	no	0.0066	**				R248W vs G245S	41.8021	0.172904	no	0.5292	ns
		R273C vs G245S	5.6565	2.69931	no	0.1366	ns				R273C vs G245S	9.18343	0.0280885	no	>0.9999	ns				R273C vs G245S	4.39157	4.44828	yes	0.0012	**				R273C vs G245S	62.8095	6.46398	yes	<0.0001	****
